# Supplementary material for: Subpathway Analysis of Transcriptome Profiles Reveals New Molecular Mechanisms of Acquired Chemotherapy Resistance in Breast Cancer
Source: Cancers (Basel). 2022 Oct 5;14(19):4878. doi: 10.3390/cancers14194878 (PMC9563670; doi:10.3390/cancers14194878)
Supplement: Supplementary file 1 [file cancers-14-04878-s001.zip]

Archive with 1 entries (1 files):
- cancers-1808707-supplementary.pdf
